# Supplementary material for: miRNA profiling shows shared signatures in pediatric asthma, obesity and their comorbidity
Source: Front Immunol. 2026 May 13;17:1792996. doi: 10.3389/fimmu.2026.1792996 (PMC13216767; doi:10.3389/fimmu.2026.1792996)
Supplement: Supplementary file 5 [file Table3.xlsx]

## Sheet: OO-A vs. NW
miRNA	Gene
hsa-miR-145-5p	BNIP3
hsa-miR-26a-5p	HMGA2
hsa-miR-122-5p	CYP7A1
hsa-miR-181a-5p	NLK
hsa-miR-16-5p	BMI1
hsa-miR-128-3p	NTRK3
hsa-miR-205-5p	ZEB1
hsa-miR-23a-3p	HES1
hsa-miR-182-5p	CDKN1A
hsa-miR-27b-3p	NOTCH1
hsa-miR-30c-5p	SERPINE1
hsa-miR-92a-3p	ITGA5
hsa-miR-23b-3p	PRAP1
hsa-miR-26b-5p	PTGS2
hsa-miR-144-3p	PLAG1
hsa-miR-30b-5p	CCNE2
hsa-miR-409-3p	FGB
hsa-miR-186-5p	FOXO1
hsa-miR-153-3p	BCL2
hsa-let-7f-5p	PRDM1
hsa-miR-433-3p	GRB2
hsa-miR-365a-3p	CCND1
hsa-miR-197-3p	FOXO3
hsa-miR-625-5p	NTRK3
hsa-miR-331-3p	ERBB2
hsa-miR-361-5p	VEGFA
hsa-miR-374b-5p	RECK
hsa-miR-423-3p	CDKN1A
hsa-miR-485-3p	NTRK3
hsa-miR-525-3p	ZNF395
hsa-miR-324-3p	WNT9B
hsa-miR-28-3p	STAT5B
hsa-miR-371a-5p	PRPF4B
hsa-miR-411-5p	GRB2
hsa-miR-433-5p	GCLC
hsa-miR-508-3p	NFKB1
hsa-miR-30e-3p	NFKBIA
hsa-miR-579-3p	BRAF
hsa-miR-665	CD274
hsa-miR-891a-5p	NFKBIA
hsa-miR-145-5p	KLF5
hsa-miR-26a-5p	HMGA1
hsa-miR-122-5p	IGF1R
hsa-miR-181a-5p	GATA6
hsa-miR-16-5p	HMGA1
hsa-miR-128-3p	E2F3
hsa-miR-205-5p	DDX5
hsa-miR-23a-3p	ATAT1
hsa-miR-182-5p	FOXO3
hsa-miR-27b-3p	ADORA2B
hsa-miR-30c-5p	SMAD1
hsa-miR-92a-3p	HIPK3
hsa-miR-23b-3p	NOTCH1
hsa-miR-26b-5p	EPHA2
hsa-miR-144-3p	FGG
hsa-miR-30b-5p	SMAD1
hsa-miR-409-3p	FGA
hsa-miR-186-5p	AKAP12
hsa-miR-153-3p	FOXO1
hsa-let-7f-5p	COPS8
hsa-miR-433-3p	RUNX2
hsa-miR-365a-3p	BCL2
hsa-miR-197-3p	TUSC2
hsa-miR-625-5p	FHIT
hsa-miR-331-3p	FHIT
hsa-miR-361-5p	STAT6
hsa-miR-374b-5p	VEGFA
hsa-miR-423-3p	TCEAL1
hsa-miR-485-3p	NFYB
hsa-miR-525-3p	ARRB1
hsa-miR-324-3p	CREBBP
hsa-miR-28-3p	TP53
hsa-miR-371a-5p	SOX2
hsa-miR-411-5p	SPRY4
hsa-miR-433-5p	GCLM
hsa-miR-508-3p	PIKFYVE
hsa-miR-145-5p	SOX2
hsa-miR-26a-5p	CCNE2
hsa-miR-122-5p	SRF
hsa-miR-181a-5p	PLAG1
hsa-miR-16-5p	ACVR2A
hsa-miR-128-3p	EGFR
hsa-miR-205-5p	INPPL1
hsa-miR-23a-3p	IL6R
hsa-miR-182-5p	FOXO1
hsa-miR-27b-3p	EYA4
hsa-miR-30c-5p	SNAI1
hsa-miR-92a-3p	MYLIP
hsa-miR-23b-3p	MET
hsa-miR-26b-5p	CDK6
hsa-miR-144-3p	FGA
hsa-miR-30b-5p	BCL6
hsa-miR-409-3p	FGG
hsa-miR-186-5p	CSNK2A1
hsa-miR-153-3p	MCL1
hsa-let-7f-5p	GPS1
hsa-miR-433-3p	CFTR
hsa-miR-365a-3p	IL6
hsa-miR-197-3p	PMAIP1
hsa-miR-625-5p	ILK
hsa-miR-331-3p	E2F1
hsa-miR-361-5p	SND1
hsa-miR-374b-5p	WNT16
hsa-miR-423-3p	BCL2L11
hsa-miR-485-3p	PPARGC1A
hsa-miR-525-3p	ESD
hsa-miR-324-3p	BCL2L1
hsa-miR-145-5p	KLF4
hsa-miR-26a-5p	CCND2
hsa-miR-122-5p	RAC1
hsa-miR-181a-5p	BCL2
hsa-miR-16-5p	CDK6
hsa-miR-128-3p	BMI1
hsa-miR-205-5p	MED1
hsa-miR-23a-3p	PPARGC1A
hsa-miR-182-5p	MITF
hsa-miR-27b-3p	WEE1
hsa-miR-30c-5p	HSPA4
hsa-miR-92a-3p	KAT2B
hsa-miR-23b-3p	VHL
hsa-miR-26b-5p	CCNE1
hsa-miR-144-3p	FGB
hsa-miR-30b-5p	SOCS1
hsa-miR-409-3p	PHF10
hsa-miR-186-5p	FGF2
hsa-miR-153-3p	SNAI1
hsa-let-7f-5p	CCND1
hsa-miR-433-3p	KRAS
hsa-miR-365a-3p	BAX
hsa-miR-197-3p	MTHFD1
hsa-miR-625-5p	SOX2
hsa-miR-331-3p	PHLPP1
hsa-miR-361-5p	TWIST1
hsa-miR-374b-5p	AKT1
hsa-miR-423-3p	PA2G4
hsa-miR-485-3p	PBRM1
hsa-miR-525-3p	PPIG
hsa-miR-145-5p	MYO6
hsa-miR-26a-5p	CDC6
hsa-miR-122-5p	RHOA
hsa-miR-181a-5p	KAT2B
hsa-miR-16-5p	CCND3
hsa-miR-128-3p	TGFBR1
hsa-miR-205-5p	E2F5
hsa-miR-23a-3p	G6PC
hsa-miR-182-5p	CLOCK
hsa-miR-27b-3p	VDR
hsa-miR-30c-5p	TGIF2
hsa-miR-92a-3p	TGFBR2
hsa-miR-23b-3p	TAB3
hsa-miR-26b-5p	ABCA1
hsa-miR-144-3p	NOTCH1
hsa-miR-30b-5p	SNAI1
hsa-miR-409-3p	ANG
hsa-miR-186-5p	PTTG1
hsa-miR-153-3p	ZEB2
hsa-let-7f-5p	COPS6
hsa-miR-433-3p	CREB1
hsa-miR-365a-3p	CDC25A
hsa-miR-197-3p	FOXJ2
hsa-miR-625-5p	IGF2BP1
hsa-miR-331-3p	NRP2
hsa-miR-361-5p	CXCR6
hsa-miR-145-5p	CDKN1A
hsa-miR-26a-5p	PTEN
hsa-miR-122-5p	CCNG1
hsa-miR-181a-5p	CDKN1B
hsa-miR-16-5p	CCND1
hsa-miR-128-3p	FBXW7
hsa-miR-205-5p	E2F1
hsa-miR-23a-3p	FOXO3
hsa-miR-182-5p	CREB1
hsa-miR-27b-3p	CCNT1
hsa-miR-30c-5p	SOCS3
hsa-miR-92a-3p	BMPR2
hsa-miR-23b-3p	TAB2
hsa-miR-26b-5p	ARL4C
hsa-miR-144-3p	TGFB1
hsa-miR-30b-5p	ATG12
hsa-miR-409-3p	RDX
hsa-miR-186-5p	NCSTN
hsa-miR-153-3p	NFE2L2
hsa-let-7f-5p	MYH9
hsa-miR-433-3p	GBP2
hsa-miR-365a-3p	ACVR1
hsa-miR-197-3p	MAPK1
hsa-miR-625-5p	HMGA1
hsa-miR-331-3p	ING5
hsa-miR-145-5p	STAT1
hsa-miR-26a-5p	EZH2
hsa-miR-122-5p	GYS1
hsa-miR-181a-5p	DDIT4
hsa-miR-16-5p	CCNE1
hsa-miR-128-3p	WEE1
hsa-miR-205-5p	ERBB3
hsa-miR-23a-3p	MYH2
hsa-miR-182-5p	FGF9
hsa-miR-27b-3p	KHSRP
hsa-miR-30c-5p	VIM
hsa-miR-92a-3p	CPEB2
hsa-miR-23b-3p	CHUK
hsa-miR-26b-5p	CHORDC1
hsa-miR-144-3p	MTOR
hsa-miR-30b-5p	RUNX2
hsa-miR-409-3p	IFNG
hsa-miR-186-5p	SETD2
hsa-miR-153-3p	HMGB1
hsa-let-7f-5p	SOCS3
hsa-miR-433-3p	TYMS
hsa-miR-365a-3p	MAX
hsa-miR-197-3p	RAN
hsa-miR-625-5p	SCAI
hsa-miR-145-5p	YES1
hsa-miR-26a-5p	PLAG1
hsa-miR-122-5p	NFATC2IP
hsa-miR-181a-5p	ATM
hsa-miR-16-5p	PURA
hsa-miR-128-3p	SIRT1
hsa-miR-205-5p	ZEB2
hsa-miR-23a-3p	PTEN
hsa-miR-182-5p	CYLD
hsa-miR-27b-3p	SEMA6A
hsa-miR-30c-5p	TWF1
hsa-miR-92a-3p	CDH1
hsa-miR-23b-3p	SRC
hsa-miR-26b-5p	PLOD2
hsa-miR-144-3p	PTEN
hsa-miR-30b-5p	DNMT1
hsa-miR-409-3p	CTNND1
hsa-miR-186-5p	VEGFA
hsa-miR-153-3p	PTEN
hsa-let-7f-5p	ELF4
hsa-miR-433-3p	AZIN1
hsa-miR-365a-3p	KRAS
hsa-miR-145-5p	CBFB
hsa-miR-26a-5p	SERBP1
hsa-miR-122-5p	ENTPD4
hsa-miR-181a-5p	BCL2L11
hsa-miR-16-5p	PTGS2
hsa-miR-128-3p	SOX2
hsa-miR-205-5p	VEGFA
hsa-miR-23a-3p	PTPN11
hsa-miR-182-5p	BCL2
hsa-miR-27b-3p	VEGFC
hsa-miR-30c-5p	DDIT4
hsa-miR-92a-3p	BCL2L11
hsa-miR-23b-3p	PTEN
hsa-miR-26b-5p	NR2C2
hsa-miR-144-3p	NFE2L2
hsa-miR-30b-5p	ERG
hsa-miR-409-3p	MET
hsa-miR-186-5p	HIF1A
hsa-miR-153-3p	PRDX2
hsa-let-7f-5p	DYRK2
hsa-miR-433-3p	MET
hsa-miR-365a-3p	SHC1
hsa-miR-145-5p	PPP3CA
hsa-miR-26a-5p	SMAD1
hsa-miR-122-5p	ANXA11
hsa-miR-181a-5p	RNF2
hsa-miR-16-5p	FGF2
hsa-miR-128-3p	KLF4
hsa-miR-205-5p	EGLN2
hsa-miR-23a-3p	HMGN2
hsa-miR-182-5p	CCND2
hsa-miR-27b-3p	CREB1
hsa-miR-30c-5p	DLL4
hsa-miR-92a-3p	KLF2
hsa-miR-23b-3p	GJA1
hsa-miR-26b-5p	EZH2
hsa-miR-144-3p	ZFX
hsa-miR-30b-5p	BECN1
hsa-miR-409-3p	STAG2
hsa-miR-186-5p	TWIST1
hsa-miR-153-3p	HECTD3
hsa-let-7f-5p	CCL7
hsa-miR-433-3p	HIF1A
hsa-miR-145-5p	CLINT1
hsa-miR-26a-5p	MAP3K2
hsa-miR-122-5p	ALDOA
hsa-miR-181a-5p	RALA
hsa-miR-16-5p	ARL2
hsa-miR-128-3p	VEGFC
hsa-miR-205-5p	CYR61
hsa-miR-23a-3p	LDHA
hsa-miR-182-5p	PDCD4
hsa-miR-27b-3p	ABCA1
hsa-miR-30c-5p	BCL9
hsa-miR-92a-3p	MAPRE1
hsa-miR-23b-3p	ZEB1
hsa-miR-26b-5p	USP9X
hsa-miR-144-3p	CFTR
hsa-miR-30b-5p	SERPINE1
hsa-miR-409-3p	RECK
hsa-miR-186-5p	GJA1
hsa-miR-153-3p	MTDH
hsa-let-7f-5p	AGO1
hsa-miR-145-5p	IRS1
hsa-miR-26a-5p	RB1
hsa-miR-122-5p	RAB11FIP1
hsa-miR-181a-5p	SIRT1
hsa-miR-16-5p	ARHGDIA
hsa-miR-128-3p	POU5F1
hsa-miR-205-5p	CTGF
hsa-miR-23a-3p	CDH1
hsa-miR-182-5p	PFN1
hsa-miR-27b-3p	PSAP
hsa-miR-30c-5p	RARB
hsa-miR-92a-3p	STAT3
hsa-miR-23b-3p	RUNX2
hsa-miR-26b-5p	KPNA2
hsa-miR-144-3p	TTN
hsa-miR-30b-5p	DLL4
hsa-miR-409-3p	NLK
hsa-miR-186-5p	XIAP
hsa-miR-153-3p	BMPR2
hsa-let-7f-5p	IL6
hsa-miR-145-5p	TMOD3
hsa-miR-26a-5p	SMAD4
hsa-miR-122-5p	FOXP1
hsa-miR-181a-5p	PRAP1
hsa-miR-16-5p	BCL2
hsa-miR-128-3p	NEK2
hsa-miR-205-5p	ERBB2
hsa-miR-23a-3p	PPP2R5E
hsa-miR-182-5p	SNAI2
hsa-miR-27b-3p	MFF
hsa-miR-30c-5p	NCOR2
hsa-miR-92a-3p	HIPK1
hsa-miR-23b-3p	CA2
hsa-miR-26b-5p	RB1
hsa-miR-144-3p	EZH2
hsa-miR-30b-5p	SIX1
hsa-miR-409-3p	AKT1
hsa-miR-186-5p	PAK5
hsa-miR-153-3p	KLF5
hsa-miR-145-5p	HOXA9
hsa-miR-26a-5p	MYC
hsa-miR-122-5p	MECP2
hsa-miR-181a-5p	DUSP6
hsa-miR-16-5p	CCNT2
hsa-miR-128-3p	CTDSP1
hsa-miR-205-5p	LAMC1
hsa-miR-23a-3p	LDHB
hsa-miR-182-5p	RECK
hsa-miR-27b-3p	LDLR
hsa-miR-30c-5p	CCND2
hsa-miR-92a-3p	OSBPL8
hsa-miR-23b-3p	MARCKS
hsa-miR-26b-5p	NAMPT
hsa-miR-144-3p	MET
hsa-miR-30b-5p	BCL9
hsa-miR-409-3p	ZEB1
hsa-miR-186-5p	MAP3K2
hsa-miR-145-5p	EGFR
hsa-miR-26a-5p	CTGF
hsa-miR-122-5p	UBAP2
hsa-miR-181a-5p	PTPN11
hsa-miR-16-5p	BRCA1
hsa-miR-128-3p	ADORA2B
hsa-miR-205-5p	YES1
hsa-miR-23a-3p	CXCL8
hsa-miR-182-5p	SMAD4
hsa-miR-27b-3p	FOXJ3
hsa-miR-30c-5p	RUNX2
hsa-miR-92a-3p	PCGF5
hsa-miR-23b-3p	RRAS2
hsa-miR-26b-5p	IGF1R
hsa-miR-144-3p	APP
hsa-miR-30b-5p	NOTCH1
hsa-miR-409-3p	GAB1
hsa-miR-145-5p	FSCN1
hsa-miR-26a-5p	STRADB
hsa-miR-122-5p	ATP1A2
hsa-miR-181a-5p	DUSP5
hsa-miR-16-5p	AKT3
hsa-miR-128-3p	CSF1
hsa-miR-205-5p	SRC
hsa-miR-23a-3p	APAF1
hsa-miR-182-5p	FOXF2
hsa-miR-27b-3p	TGFBR1
hsa-miR-30c-5p	CASP3
hsa-miR-92a-3p	PHLPP1
hsa-miR-23b-3p	HMGA2
hsa-miR-26b-5p	PTEN
hsa-miR-144-3p	ETS1
hsa-miR-30b-5p	MBNL1
hsa-miR-145-5p	MYC
hsa-miR-26a-5p	IFNB1
hsa-miR-122-5p	FUNDC2
hsa-miR-181a-5p	MTMR3
hsa-miR-16-5p	WNT3A
hsa-miR-128-3p	PTEN
hsa-miR-205-5p	BCL2
hsa-miR-23a-3p	NEK6
hsa-miR-182-5p	PTEN
hsa-miR-27b-3p	SHC1
hsa-miR-30c-5p	NOTCH1
hsa-miR-92a-3p	PTEN
hsa-miR-23b-3p	ETS1
hsa-miR-26b-5p	ULK2
hsa-miR-144-3p	SMAD4
hsa-miR-30b-5p	MBNL2
hsa-miR-145-5p	DFFA
hsa-miR-26a-5p	GSK3B
hsa-miR-122-5p	AKT3
hsa-miR-181a-5p	KLF6
hsa-miR-16-5p	CCND2
hsa-miR-128-3p	SUZ12
hsa-miR-205-5p	SMAD1
hsa-miR-23a-3p	FZD5
hsa-miR-182-5p	GSK3B
hsa-miR-27b-3p	THBS2
hsa-miR-30c-5p	TP53
hsa-miR-92a-3p	SOCS5
hsa-miR-23b-3p	NOTCH2
hsa-miR-26b-5p	SMAD1
hsa-miR-144-3p	MAP3K8
hsa-miR-30b-5p	TP53
hsa-miR-145-5p	IFNB1
hsa-miR-26a-5p	CPEB2
hsa-miR-122-5p	TPD52L2
hsa-miR-181a-5p	MCL1
hsa-miR-16-5p	VEGFA
hsa-miR-128-3p	LIN28A
hsa-miR-205-5p	SMAD4
hsa-miR-23a-3p	TOP1
hsa-miR-182-5p	ZFAND4
hsa-miR-27b-3p	THBS1
hsa-miR-30c-5p	SNAI2
hsa-miR-92a-3p	RGS5
hsa-miR-23b-3p	HMGB2
hsa-miR-26b-5p	HAS2
hsa-miR-144-3p	ZEB1
hsa-miR-30b-5p	BCL2
hsa-miR-145-5p	TIRAP
hsa-miR-26a-5p	CPEB3
hsa-miR-122-5p	GALNT10
hsa-miR-181a-5p	XIAP
hsa-miR-16-5p	CADM1
hsa-miR-128-3p	NANOG
hsa-miR-205-5p	YY1
hsa-miR-23a-3p	LAMP1
hsa-miR-182-5p	BDNF
hsa-miR-27b-3p	FOXO1
hsa-miR-30c-5p	JAK1
hsa-miR-92a-3p	MAPK8
hsa-miR-23b-3p	ATG12
hsa-miR-26b-5p	COL1A2
hsa-miR-144-3p	ZEB2
hsa-miR-30b-5p	EIF2S1
hsa-miR-145-5p	POU5F1
hsa-miR-26a-5p	CPEB4
hsa-miR-122-5p	G6PC3
hsa-miR-181a-5p	RASSF6
hsa-miR-16-5p	MYB
hsa-miR-128-3p	SNAI2
hsa-miR-205-5p	AR
hsa-miR-23a-3p	HMGB2
hsa-miR-182-5p	SATB2
hsa-miR-27b-3p	RET
hsa-miR-30c-5p	BECN1
hsa-miR-92a-3p	MAP2K4
hsa-miR-23b-3p	TMEM64
hsa-miR-26b-5p	CTGF
hsa-miR-144-3p	PTGS2
hsa-miR-30b-5p	EIF5A2
hsa-miR-145-5p	IGF1R
hsa-miR-26a-5p	GDAP1
hsa-miR-122-5p	AP3M2
hsa-miR-181a-5p	MAP2K1
hsa-miR-16-5p	CAPRIN1
hsa-miR-128-3p	SREBF1
hsa-miR-205-5p	BCL6
hsa-miR-23a-3p	SPRY2
hsa-miR-182-5p	CHL1
hsa-miR-27b-3p	PHB
hsa-miR-30c-5p	EIF2S1
hsa-miR-92a-3p	CCL8
hsa-miR-23b-3p	SIRT1
hsa-miR-26b-5p	IGF1
hsa-miR-144-3p	TUG1
hsa-miR-30b-5p	RASAL2
hsa-miR-145-5p	PPM1D
hsa-miR-26a-5p	MTDH
hsa-miR-122-5p	SLC7A1
hsa-miR-181a-5p	DDX3X
hsa-miR-16-5p	PPM1D
hsa-miR-128-3p	SREBF2
hsa-miR-205-5p	ACSL4
hsa-miR-23a-3p	MEF2C
hsa-miR-182-5p	CADM1
hsa-miR-27b-3p	CCNA2
hsa-miR-30c-5p	DNMT1
hsa-miR-92a-3p	DNMT1
hsa-miR-23b-3p	CCNG1
hsa-miR-26b-5p	ST8SIA4
hsa-miR-144-3p	PBX3
hsa-miR-30b-5p	CTHRC1
hsa-miR-145-5p	MYRF
hsa-miR-26a-5p	CDK6
hsa-miR-122-5p	XPO6
hsa-miR-181a-5p	KRAS
hsa-miR-16-5p	CHUK
hsa-miR-128-3p	ABCA1
hsa-miR-205-5p	ITGA5
hsa-miR-23a-3p	HIP1R
hsa-miR-182-5p	TP53INP1
hsa-miR-27b-3p	NR2F2
hsa-miR-30c-5p	RASAL2
hsa-miR-92a-3p	RAD21
hsa-miR-23b-3p	G3BP2
hsa-miR-26b-5p	HGF
hsa-miR-144-3p	IRS1
hsa-miR-145-5p	CPEB4
hsa-miR-26a-5p	CCNE1
hsa-miR-122-5p	FOXJ3
hsa-miR-181a-5p	NOTCH1
hsa-miR-16-5p	TP53
hsa-miR-128-3p	RXRA
hsa-miR-205-5p	HMGB3
hsa-miR-23a-3p	XIAP
hsa-miR-182-5p	ARRDC3
hsa-miR-27b-3p	RUNX1
hsa-miR-30c-5p	IER2
hsa-miR-92a-3p	FBXW7
hsa-miR-23b-3p	PRDX3
hsa-miR-26b-5p	JAG1
hsa-miR-145-5p	FZD7
hsa-miR-26a-5p	ESR1
hsa-miR-122-5p	SLC7A11
hsa-miR-181a-5p	PBX3
hsa-miR-16-5p	NCOR2
hsa-miR-128-3p	PDK1
hsa-miR-205-5p	PTEN
hsa-miR-23a-3p	TMEM64
hsa-miR-182-5p	CREB5
hsa-miR-27b-3p	SMAD2
hsa-miR-30c-5p	PAK1
hsa-miR-92a-3p	HDAC2
hsa-miR-23b-3p	RGS5
hsa-miR-26b-5p	LARP1
hsa-miR-145-5p	SRGAP1
hsa-miR-26a-5p	ABCA1
hsa-miR-122-5p	TRIB1
hsa-miR-181a-5p	TIMP1
hsa-miR-16-5p	AXIN2
hsa-miR-128-3p	BAX
hsa-miR-205-5p	PHLPP2
hsa-miR-23a-3p	HSP90AA1
hsa-miR-182-5p	TP53BP1
hsa-miR-27b-3p	HIP1R
hsa-miR-30c-5p	FASN
hsa-miR-92a-3p	KLF4
hsa-miR-23b-3p	TGIF1
hsa-miR-145-5p	EIF4E
hsa-miR-26a-5p	ARL4C
hsa-miR-122-5p	EGLN3
hsa-miR-181a-5p	PPP3CA
hsa-miR-16-5p	HMGA2
hsa-miR-128-3p	MAPK14
hsa-miR-205-5p	EZR
hsa-miR-23a-3p	TSC1
hsa-miR-182-5p	CHEK2
hsa-miR-27b-3p	CCNG1
hsa-miR-30c-5p	MCL1
hsa-miR-92a-3p	LASP1
hsa-miR-145-5p	CDK4
hsa-miR-26a-5p	IL6
hsa-miR-122-5p	ADAM17
hsa-miR-181a-5p	CD4
hsa-miR-16-5p	PIM1
hsa-miR-128-3p	RET
hsa-miR-205-5p	RUNX2
hsa-miR-23a-3p	SMAD3
hsa-miR-182-5p	CDKN1B
hsa-miR-27b-3p	FZD7
hsa-miR-30c-5p	FOXO3
hsa-miR-92a-3p	SIRT1
hsa-miR-145-5p	VEGFA
hsa-miR-26a-5p	MCL1
hsa-miR-122-5p	DSTYK
hsa-miR-181a-5p	TGFBRAP1
hsa-miR-16-5p	IFNG
hsa-miR-128-3p	EPHB2
hsa-miR-205-5p	HMGB1
hsa-miR-23a-3p	STAT3
hsa-miR-182-5p	FBXW7
hsa-miR-27b-3p	HMGB3
hsa-miR-30c-5p	CTGF
hsa-miR-92a-3p	IKZF1
hsa-miR-145-5p	SERPINE1
hsa-miR-26a-5p	CHD1
hsa-miR-122-5p	FAM117B
hsa-miR-181a-5p	TGFBR1
hsa-miR-16-5p	RECK
hsa-miR-128-3p	EPHB1
hsa-miR-205-5p	PRDX2
hsa-miR-23a-3p	GJA1
hsa-miR-182-5p	THBS1
hsa-miR-27b-3p	EGFR
hsa-miR-145-5p	IRS2
hsa-miR-26a-5p	CKS2
hsa-miR-122-5p	PRKAB1
hsa-miR-181a-5p	E2F5
hsa-miR-16-5p	RPS6KB1
hsa-miR-128-3p	SMAD2
hsa-miR-205-5p	SMAD2
hsa-miR-23a-3p	FOXA1
hsa-miR-182-5p	ULBP2
hsa-miR-27b-3p	MET
hsa-miR-145-5p	ITGB8
hsa-miR-26a-5p	PRKCD
hsa-miR-122-5p	ADAM10
hsa-miR-181a-5p	RAP1B
hsa-miR-16-5p	MTOR
hsa-miR-128-3p	PFKL
hsa-miR-205-5p	UVRAG
hsa-miR-23a-3p	SMAD5
hsa-miR-182-5p	PDK4
hsa-miR-27b-3p	UCA1
hsa-miR-145-5p	SWAP70
hsa-miR-26a-5p	BAG4
hsa-miR-122-5p	PTPN1
hsa-miR-181a-5p	PRKCD
hsa-miR-16-5p	PRDM4
hsa-miR-128-3p	SPTAN1
hsa-miR-205-5p	CENPF
hsa-miR-23a-3p	CHUK
hsa-miR-182-5p	NRN1
hsa-miR-27b-3p	CDH5
hsa-miR-145-5p	ESR1
hsa-miR-26a-5p	FGF9
hsa-miR-122-5p	NT5C3A
hsa-miR-181a-5p	ABCG2
hsa-miR-16-5p	MAP7
hsa-miR-128-3p	MTOR
hsa-miR-205-5p	SATB2
hsa-miR-23a-3p	TERF2
hsa-miR-182-5p	UQCRFS1
hsa-miR-145-5p	JAG1
hsa-miR-26a-5p	ACVR1
hsa-miR-122-5p	P4HA1
hsa-miR-181a-5p	TERT
hsa-miR-16-5p	APP
hsa-miR-128-3p	IGF1
hsa-miR-205-5p	CCNJ
hsa-miR-23a-3p	RGS5
hsa-miR-145-5p	NEDD9
hsa-miR-26a-5p	AMACR
hsa-miR-122-5p	ZNF395
hsa-miR-181a-5p	RGS5
hsa-miR-16-5p	WEE1
hsa-miR-128-3p	RICTOR
hsa-miR-145-5p	PAK4
hsa-miR-26a-5p	ATM
hsa-miR-122-5p	SOCS1
hsa-miR-181a-5p	IFNG
hsa-miR-16-5p	CDS2
hsa-miR-128-3p	PIK3R1
hsa-miR-145-5p	DDX17
hsa-miR-26a-5p	RCBTB1
hsa-miR-122-5p	HMOX1
hsa-miR-181a-5p	AHR
hsa-miR-16-5p	IGF1R
hsa-miR-128-3p	SNAI1
hsa-miR-145-5p	ERG
hsa-miR-26a-5p	HGF
hsa-miR-122-5p	BCL2L1
hsa-miR-181a-5p	STAT3
hsa-miR-16-5p	RAF1
hsa-miR-145-5p	NRAS
hsa-miR-26a-5p	LIN28B
hsa-miR-122-5p	CREB1
hsa-miR-181a-5p	TWIST1
hsa-miR-16-5p	KRAS
hsa-miR-145-5p	ILK
hsa-miR-26a-5p	WEE1
hsa-miR-122-5p	PKM
hsa-miR-181a-5p	MAPK1
hsa-miR-16-5p	YAP1
hsa-miR-145-5p	CTGF
hsa-miR-26a-5p	TET2
hsa-miR-122-5p	CLIC4
hsa-miR-181a-5p	RGS16
hsa-miR-16-5p	SOX5
hsa-miR-145-5p	SOCS7
hsa-miR-26a-5p	PTPN13
hsa-miR-122-5p	BAX
hsa-miR-181a-5p	CTDSPL
hsa-miR-16-5p	BIRC5
hsa-miR-145-5p	MDM2
hsa-miR-26a-5p	ADAM17
hsa-miR-122-5p	CDK4
hsa-miR-181a-5p	TUSC3
hsa-miR-16-5p	CHEK1
hsa-miR-145-5p	ADAM17
hsa-miR-26a-5p	PIK3C2A
hsa-miR-122-5p	MEF2D
hsa-miR-181a-5p	PHLPP2
hsa-miR-16-5p	RICTOR
hsa-miR-145-5p	CDH2
hsa-miR-26a-5p	CHEK1
hsa-miR-122-5p	FUT8
hsa-miR-181a-5p	PTEN
hsa-miR-16-5p	BDNF
hsa-miR-145-5p	HDAC2
hsa-miR-26a-5p	PHB
hsa-miR-122-5p	CTDNEP1
hsa-miR-181a-5p	CDKN1A
hsa-miR-16-5p	HDGF
hsa-miR-145-5p	F11R
hsa-miR-26a-5p	LOXL2
hsa-miR-122-5p	LPIN1
hsa-miR-181a-5p	BAX
hsa-miR-16-5p	WNT4
hsa-miR-145-5p	AKR1B10
hsa-miR-26a-5p	ITGA5
hsa-miR-122-5p	SPRY2
hsa-miR-181a-5p	RASSF1
hsa-miR-16-5p	BACE1
hsa-miR-145-5p	GMFB
hsa-miR-26a-5p	NRAS
hsa-miR-122-5p	PEG10
hsa-miR-181a-5p	CTNNB1
hsa-miR-16-5p	NCSTN
hsa-miR-145-5p	SERINC5
hsa-miR-26a-5p	E2F2
hsa-miR-122-5p	IL1A
hsa-miR-181a-5p	VEGFA
hsa-miR-16-5p	SOCS3
hsa-miR-145-5p	DTD1
hsa-miR-26a-5p	PTGS2
hsa-miR-122-5p	PDK4
hsa-miR-181a-5p	PRKN
hsa-miR-16-5p	HGF
hsa-miR-145-5p	TPM3
hsa-miR-26a-5p	JAG1
hsa-miR-122-5p	EGFR
hsa-miR-181a-5p	NRAS
hsa-miR-16-5p	UCA1
hsa-miR-145-5p	MAP2K6
hsa-miR-26a-5p	DUSP5
hsa-miR-122-5p	VEGFC
hsa-miR-181a-5p	RUNX1
hsa-miR-145-5p	CEP19
hsa-miR-26a-5p	ST8SIA4
hsa-miR-145-5p	GOLM1
hsa-miR-26a-5p	MALT1
hsa-miR-145-5p	CCDC43
hsa-miR-26a-5p	PRDX3
hsa-miR-145-5p	PTP4A2
hsa-miR-26a-5p	PIK3CG
hsa-miR-145-5p	TMEM9B
hsa-miR-26a-5p	IGF1
hsa-miR-145-5p	MTMR14
hsa-miR-26a-5p	PLOD2
hsa-miR-145-5p	NDUFA4
hsa-miR-26a-5p	FUT8
hsa-miR-145-5p	FAM3C
hsa-miR-26a-5p	NRP1
hsa-miR-145-5p	LYPLA2
hsa-miR-26a-5p	HOXA5
hsa-miR-145-5p	AP1G1
hsa-miR-26a-5p	NAMPT
hsa-miR-145-5p	JADE1
hsa-miR-26a-5p	LARP1
hsa-miR-145-5p	KREMEN1
hsa-miR-145-5p	MMP14
hsa-miR-145-5p	TSPAN6
hsa-miR-145-5p	PODXL
hsa-miR-145-5p	APH1A
hsa-miR-145-5p	ABHD17C
hsa-miR-145-5p	NANOG
hsa-miR-145-5p	MYO5A
hsa-miR-145-5p	ETS1
hsa-miR-145-5p	RREB1
hsa-miR-145-5p	COL5A1
hsa-miR-145-5p	CD44
hsa-miR-145-5p	BRAF
hsa-miR-145-5p	ACTB
hsa-miR-145-5p	SMAD3
hsa-miR-145-5p	TGFBR2
hsa-miR-145-5p	CTNND1
hsa-miR-145-5p	SP1
hsa-miR-145-5p	CDK6
hsa-miR-145-5p	DDX6
hsa-miR-145-5p	ARF6
hsa-miR-145-5p	ADD3
hsa-miR-145-5p	HMGA2
hsa-miR-145-5p	E2F3
hsa-miR-145-5p	RPS6KB1
hsa-miR-145-5p	CD28
hsa-miR-145-5p	CFTR
hsa-miR-145-5p	ABCC1
hsa-miR-145-5p	SPTBN1
hsa-miR-145-5p	SENP1
hsa-miR-145-5p	SET
hsa-miR-145-5p	RPA1
hsa-miR-145-5p	MCM2
hsa-miR-145-5p	SPTLC1
hsa-miR-145-5p	MTDH
hsa-miR-145-5p	TUG1
hsa-miR-145-5p	FXN
hsa-miR-145-5p	PXN
hsa-miR-145-5p	MSH3
hsa-miR-145-5p	TGFB2
hsa-miR-145-5p	SMAD2
hsa-miR-145-5p	VPS51
